# Supplementary material for: A seven-sex species recognizes self and non-self mating-type via a novel protein complex
Source: eLife. 2024 Feb 28;13:RP93770. doi: 10.7554/eLife.93770 (PMC10901506; doi:10.7554/eLife.93770)
Supplement: Figure 4—source data 3. [file elife-93770-fig4-data3.zip]

Archive with 2 entries (2 files):
- Figure 4-Source data 3.tif
- Figure 4-Source data 3-raw blot.tif
